# Supplementary material for: Extended Preservation of Heart Grafts: LYPS Solution Maintains Cardiac Function During 20-Hour Static Cold Storage
Source: Int J Mol Sci. 2025 Nov 19;26(22):11170. doi: 10.3390/ijms262211170 (PMC12652780; doi:10.3390/ijms262211170)
Supplement: Supplementary file 1 [file ijms-26-11170-s001.zip]

Archive with 1 entries (1 files):
- ijms-3933565-supplementary.pdf
